# Supplementary material for: Chronological Incongruences between Mitochondrial and Nuclear Phylogenies of Aedes Mosquitoes
Source: Life (Basel). 2021 Feb 25;11(3):181. doi: 10.3390/life11030181 (PMC7996624; doi:10.3390/life11030181)
Supplement: Supplementary file 1 [file life-11-00181-s001.zip]

Archive with 3 entries (3 files):
- Alignament.zip
- Zadra_Life_Suppl.FiguresS1-S8.pdf
- Zadra_Life_Suppl.Table S1.pdf
